# Supplementary material for: Potential Anticancer Agents against Melanoma Cells Based on an As-Synthesized Thiosemicarbazide Derivative
Source: Biomolecules. 2022 Jan 18;12(2):151. doi: 10.3390/biom12020151 (PMC8961551; doi:10.3390/biom12020151)
Supplement: Supplementary file 1 [file biomolecules-12-00151-s001.zip]

Archive with 1 entries (1 files):
- biomolecules-1534197-supplementary.pdf
